# Supplementary material for: Structural Elucidation and Storage Stability of Novel Dietary Sulfur Compounds from Radish
Source: Foods. 2025 Sep 19;14(18):3254. doi: 10.3390/foods14183254 (PMC12469551; doi:10.3390/foods14183254)
Supplement: Supplementary file 1 [file foods-14-03254-s001.zip]

Archive with 1 entries (1 files):
- foods-3827187-supplementary.pdf
